# Supplementary material for: Copper-Catalyzed Ring-Opening Reactions of Alkyl Aziridines with B2pin2: Experimental and Computational Studies
Source: Molecules. 2021 Dec 6;26(23):7399. doi: 10.3390/molecules26237399 (PMC8659106; doi:10.3390/molecules26237399)
Supplement: Supplementary file 1 [file molecules-26-07399-s001.zip]

Archive with 1 entries (1 files):
- molecules-1442201-supplementary.pdf
